# Supplementary material for: Aviation Mutagenesis Alters the Content of Volatile Compounds in Dahongpao (Camellia sinensis) Leaves and Improves Tea Quality
Source: Foods. 2024 Mar 20;13(6):946. doi: 10.3390/foods13060946 (PMC10969991; doi:10.3390/foods13060946)
Supplement: Supplementary file 1 [file foods-13-00946-s001.zip]

Archive with 3 entries (3 files):
- Supplementary+data.pdf
- Table+S1+Raw+data+of+fresh+leaves.xlsx
- Table+S2+Raw+data+of+gross+tea.xlsx
